# Supplementary material for: Hippocampal Volumetric Changes in Astronauts Following a Mission in the International Space Station
Source: NeuroSci. 2025 Jul 25;6(3):70. doi: 10.3390/neurosci6030070 (PMC12372098; doi:10.3390/neurosci6030070)
Supplement: Supplementary file 1 [file neurosci-06-00070-s001.zip]

Archive with 1 entries (1 files):
- neurosci-3708243-supplementary.pdf
